# Supplementary material for: Efficacy and Safety of Orally Administered East Asian Herbal Medicine Combined with Narrowband Ultraviolet B against Psoriasis: A Bayesian Network Meta-Analysis and Network Analysis
Source: Nutrients. 2024 Aug 13;16(16):2690. doi: 10.3390/nu16162690 (PMC11357435; doi:10.3390/nu16162690)
Supplement: Supplementary file 1 [file nutrients-16-02690-s001.zip]

Archive with 1 entries (1 files):
- nutrients-3129766-supplementary.pdf
